# Supplementary material for: Fabrication and Characterization of Magnetic Cellulose–Chitosan–Alginate Composite Hydrogel Bead Bio-Sorbent
Source: Polymers (Basel). 2023 May 29;15(11):2494. doi: 10.3390/polym15112494 (PMC10255174; doi:10.3390/polym15112494)
Supplement: Supplementary file 1 [file polymers-15-02494-s001.zip]

Archive with 1 entries (1 files):
- polymers-2385352-supplementary.pdf
